# Supplementary material for: Full-Length Transcriptome Sequencing and Comparative Transcriptomics Reveal the Molecular Mechanisms Underlying Gonadal Development in Sleepy Cod (Oxyeleotris lineolata)
Source: Biology (Basel). 2025 Feb 25;14(3):232. doi: 10.3390/biology14030232 (PMC11940265; doi:10.3390/biology14030232)
Supplement: Supplementary file 1 [file biology-14-00232-s001.zip]

Archive with 1 entries (1 files):
- biology-3468242-supplementary.pdf
